# Supplementary material for: Popular culture and genetics; friend, foe or something more complex?
Source: Eur J Med Genet. 2019 May;62(5):368–75. doi: 10.1016/j.ejmg.2018.12.005 (PMC6626485; doi:10.1016/j.ejmg.2018.12.005)
Supplement: Data Profile [file mmc1.xml]

<?xml version="1.0" encoding="UTF-8" standalone="no"?><data:data><datasets><author>jr23@sanger.ac.uk</author><type>0</type><dataset><value>1</value><reason>The authors do not have permission to share data</reason><comments/></dataset></datasets></data:data>
